# Supplementary material for: A Pilot Study on the Use of Pumpkin Waste as Cattle Feed
Source: Metabolites. 2025 Jul 31;15(8):511. doi: 10.3390/metabo15080511 (PMC12388683; doi:10.3390/metabo15080511)
Supplement: Supplementary file 1 [file metabolites-15-00511-s001.zip]

Archive with 1 entries (1 files):
- metabolites-3737906-supplementary.pdf
